# Supplementary material for: Cognitive performance in young adult women with a history of premature adrenarche
Source: Pediatr Res. 2024 Jul 5;97(2):714–22. doi: 10.1038/s41390-024-03380-4 (PMC12015106; doi:10.1038/s41390-024-03380-4)
Supplement: Supplementary file 2 — Supplemental Table 3 [file 41390_2024_3380_MOESM2_ESM.xlsx]

## Sheet: Taul1
Supplemental table 3. Available data for each variable measured.
At birth	PA (n)	Control (n)
Gestational age, weeks	23	27
Birth length, cm	26	27
Birth length SDS	24	27
Birth weight, g	26	26
Birth weight SDS	23	26
At prepuberty
Age, years	27	26
Height, cm	27	26
Height, SDS	27	26
Weight, kg	27	26
BMI, SDS	27	26
Have siblings	27	27
Pubarche at initial examination	27	27
DHEA, nmol/l	20	26
Allostatic load components
DHEAS, mmol/l	27	26
Cortisol, nmol/l	20	26
IGF-1, nmol/l	20	25
ISO-BMI	20	25
fP-glucose, mmol/l	20	25
Insulin, pmol/l	20	26
HbA1c, mmol/mol	20	25
Total cholesterol, mmol/l	20	25
HDL-C, mmol/l	20	25
Triglycerides, mmol/l	20	25
Systolic BP, mmHg	20	24
Diastolic BP, mmHg	20	24
At adult age
Age, years	27	27
Age at menarche, years	27	27
Weight, kg	27	27
Height, cm	27	27
HOMA-IR	27	24
Ethinyl estradiol use	27	27
Basic illnessess?	27	27
Alcohol use, times per week, n(%)	27	27
Allostatic load components
DHEAS, umol/l	27	27
Cortisol, nmol/l	27	27
IGF-1, nmol/l	27	27
BMI	27	27
fP-glucose, mmol/l	27	26
Insulin, pmol/l	27	24
HbA1c, mmol/mol	27	24
Total cholesterol, mmol/l	27	25
HDL-C, mmol/l	27	25
Triglycerides, mmol/l	27	25
Systolic BP, mmHg	20	25
Diastolic BP, mmHg	20	25
WAIS-IV assessments	27	27
Comprehensive school diploma	20	20
Current occupation and school	27	27
